# Supplementary material for: Explainable Agentic Artificial Intelligence in Healthcare: A Scoping Review
Source: Bioengineering (Basel). 2026 Apr 28;13(5):513. doi: 10.3390/bioengineering13050513 (PMC13203805; doi:10.3390/bioengineering13050513)
Supplement: Supplementary file 1 [file bioengineering-13-00513-s001.zip]

Archive with 2 entries (2 files):
- bioengineering-4247861 Supplementary Document S2.pdf
- bioengineering-4247861 Supplementary Document S1.pdf
